# Supplementary material for: Length–mass allometries of the larvae of aquatic dipterans: differences between taxa, morphological traits, and methods
Source: J Insect Sci. 2024 Feb 17;24(1):10. doi: 10.1093/jisesa/ieae012 (PMC10874217; doi:10.1093/jisesa/ieae012)
Supplement: ieae012_suppl_Supplementary_Material [file ieae012_suppl_supplementary_material.zip]

Archive with 3 entries (3 files):
- FigS1_DipteraPhylogeny.tif
- MassLengthReg_Supp_Resubmission.docx
- Supp_TableS8.xlsx
