# Supplementary material for: Length–mass allometries of the larvae of aquatic dipterans: differences between taxa, morphological traits, and methods
Source: J Insect Sci. 2024 Feb 17;24(1):10. doi: 10.1093/jisesa/ieae012 (PMC10874217; doi:10.1093/jisesa/ieae012)
Supplement: ieae012_suppl_Supplementary_Material [file ieae012_suppl_supplementary_material.zip › Supp_TableS8.xlsx]

## Sheet: Overview_Data
Order	Family	SubFamily	Tribe / Genus / Species	Current Pref.	FeedingType	Locomotion	Preserved	PreservationMethod	Allometry	Larval.stage	Fitting_method	Equation	Mass	Trait	Min_Size_mm	Max_Size_mm	Size_Range	Slope	SE_Slope	R2	Sample_size	Source
Diptera							Yes	Freezing	Interspecific	Entire ontogeny	LR	2a	DW	TL	1.2	46.7	1.59	2.52	0.01	0.83	133	Burgherr & Meyer, 1997
Diptera							Yes	Freezing	Interspecific	Entire ontogeny	LR	2a	DW	IOW	0.1	2.3	1.36	2.3	0.2	0.88	136	Smock, 1980
Diptera							Yes	Freezing	Interspecific	Entire ontogeny	LR	2a	DW	TL	2.3	68.1	1.47	2.43	0.15	0.96	136	Smock, 1980
Diptera							Yes	Freezing	Interspecific	Entire ontogeny	LR	2a	DW	HW	0.16	0.93	0.76	0.92	0.23	0.2	62	Towers et al., 1994
Diptera							Yes	Freezing	Interspecific	Entire ontogeny	LR	2a	DW	TL	2.1	16.8	0.9	1.245	0.105	0.69	62	Towers et al., 1994
Diptera	Athericidae	Athericidae	Atherix spp	Rheophil	Predators		Yes	Freezing	Interspecific	Entire ontogeny	LR	2a	DW	TL	1.8	22.6	1.1	2.86	0.14	0.94	26	Burgherr & Meyer, 1997
Diptera	Athericidae	Athericidae	Atherix spp	Rheophil	Predators		Yes	Freezing	Interspecific	Unknown	NLS	1	W	TL	3	25	0.92	2.5	NA	0.94	77	Neveu, 1977 (cited in Johnston & Cunjak, 1999)
Diptera	Athericidae	Athericidae	Dasyomma spp	Rheobiont	Predators		Yes	Ethanol	Interspecific	Entire ontogeny	LR	2a	DW	TL	3	14	0.67	2.04	0.1	0.93	31	Miserendino, 2001
Diptera	Blephariceridae	Blephariceridae	Edwardsina sp	Rheobiont	Grazers	Sprawling	Yes	Ethanol	Interspecific	Entire ontogeny	LR	2a	DW	TL	2	15.5	0.89	2.85	0.05	0.98	31	Miserendino, 2001
Diptera	Blephariceridae	Blephariceridae	Liponeura spp	Rheobiont	Grazers	Sprawling	Yes	Freezing	Interspecific	Entire ontogeny	LR	2a	DW	HW	1.2	2.4	0.3	2.39	0.35	0.84	11	Burgherr & Meyer, 1997
Diptera	Blephariceridae	Blephariceridae	Liponeura spp	Rheobiont	Grazers	Sprawling	Yes	Freezing	Interspecific	Entire ontogeny	LR	2a	DW	TL	4.2	8.7	0.32	2.55	0.27	0.91	11	Burgherr & Meyer, 1997
Diptera	Ceratopogonidae	Ceratopogoninae					Yes	Ethanol	Interspecific	Entire ontogeny	LR	2a	DW	TL	7.32	16.95	0.36	2.72	0.1	0.99	6	Mährlein et al., 2016
Diptera	Ceratopogonidae	Ceratopogoninae	Palpomyia spp complex	Rheophil	Predators	Swimming	NA	NA	Interspecific	Entire ontogeny	NLS	1	DW	HW	0.1	0.3	0.48	2.383	0.63	0.72	18	Benke et al., 1999 (Smock - unpublished)
Diptera	Ceratopogonidae	Ceratopogoninae	Palpomyia spp complex	Rheophil	Predators	Swimming	NA	NA	Interspecific	Entire ontogeny	NLS	1	DW	HW	0.1	0.4	0.6	2.359	0.632	0.79	33	Benke et al., 1999 (Smock - unpublished)
Diptera	Ceratopogonidae	Ceratopogoninae	Palpomyia spp complex	Rheophil	Predators	Swimming	NA	NA	Interspecific	Entire ontogeny	NLS	1	DW	TL	1.4	7	0.7	2.144	0.531	0.71	33	Benke et al., 1999 (Smock - unpublished)
Diptera	Ceratopogonidae	Ceratopogoninae	Palpomyia spp complex	Rheophil	Predators	Swimming	Yes	Freezing	Interspecific	Entire ontogeny	NLS	1	DW	TL	1	7.3	0.86	2.392	0.163	0.66	18	Smock, 1980
Diptera	Ceratopogonidae	Ceratopogoninae	Palpomyia spp complex	Rheophil	Predators	Swimming	Yes	Freezing	Interspecific	Entire ontogeny	LR	2a	DW	TL	NA	NA	NA	2.39	0.49	0.81	18	Smock, 1980
Diptera	Ceratopogonidae						NA	NA	Interspecific	Entire ontogeny	NLS	1	DW	TL	2.2	10.8	0.69	2.871	0.255	0.91	15	Benke et al., 1999 (Benke - unpublished)
Diptera	Ceratopogonidae						Yes	Ethanol	Interspecific	Entire ontogeny	LR	2b	DW	HW	0.09	0.2	0.35	2.41	0.57	0.471	22	Methot et al., 2012
Diptera	Ceratopogonidae						Yes	Ethanol	Interspecific	Entire ontogeny	LR	2b	DW	TL	2.03	9.8	0.68	2.7	0.23	0.875	22	Methot et al., 2012
Diptera	Chaoboridae	Chaoborinae	Chaoborus flavicans	Limnobiont	Predators	Swimming	Yes	Formaldehyde	Intraspecific	L1	NLS	1	DW	TL	1.44	3.04	0.32	1.48	NA	0.89	43	Dumont & Balvay, 1979
Diptera	Chaoboridae	Chaoborinae	Chaoborus flavicans	Limnobiont	Predators	Swimming	Yes	Formaldehyde	Intraspecific	L2	NLS	1	DW	TL	3.22	5.39	0.22	3.49	NA	0.98	106	Dumont & Balvay, 1979
Diptera	Chaoboridae	Chaoborinae	Chaoborus flavicans	Limnobiont	Predators	Swimming	Yes	Formaldehyde	Intraspecific	L3	NLS	1	DW	TL	4.57	8.46	0.27	3.92	NA	0.98	105	Dumont & Balvay, 1979
Diptera	Chaoboridae	Chaoborinae	Chaoborus flavicans	Limnobiont	Predators	Swimming	Yes	Formaldehyde	Intraspecific	L4	NLS	1	DW	TL	7.55	11.41	0.18	5.47	NA	0.99	107	Dumont & Balvay, 1979
Diptera	Chaoboridae	Chaoborinae	Chaoborus punctipennis	Limnobiont	Predators	Swimming	Yes	Ethanol	Intraspecific	Entire ontogeny	NLS	1	DW	TL	1.5	11	0.87	2.43	NA	0.89	NA	Eaton, 1983
Diptera	Chaoboridae	Chaoborinae	Chaoborus sp	Limnobiont	Predators	Swimming	Yes	Ethanol	Interspecific	Entire ontogeny	NLS	1	DW	HW	NA	NA	NA	3.9	NA	0.9457	40	López et al. 1997
Diptera	Chaoboridae	Chaoborinae	Chaoborus sp	Limnobiont	Predators	Swimming	Yes	Ethanol	Interspecific	Entire ontogeny	NLS	1	DW	TL	NA	NA	NA	4.5	NA	0.9314	40	López et al. 1997
Diptera	Chironomidae	Chironominae	Baeotendipes noctivagus			Burrowing	Yes	Formaldehyde	Intraspecific	Entire ontogeny	NLS	1	DW	HW	0.105	0.238	0.36	1.833	NA	0.682	28	Shadrin et al. 2019
Diptera	Chironomidae	Chironominae	Baeotendipes noctivagus			Burrowing	Yes	Formaldehyde	Intraspecific	Entire ontogeny	NLS	1	DW	HW	0.11	0.342	0.49	1.788	NA	0.724	39	Shadrin et al. 2019
Diptera	Chironomidae	Chironominae	Baeotendipes noctivagus			Burrowing	Yes	Formaldehyde	Intraspecific	Entire ontogeny	NLS	1	DW	HW	0.07	0.282	0.61	2.32	NA	0.988	35	Shadrin et al. 2019
Diptera	Chironomidae	Chironominae	Baeotendipes noctivagus			Burrowing	Yes	Formaldehyde	Intraspecific	Entire ontogeny	NLS	1	DW	HW	0.133	0.3	0.35	3.378	NA	0.738	65	Shadrin et al. 2019
Diptera	Chironomidae	Chironominae	Baeotendipes noctivagus			Burrowing	Yes	Formaldehyde	Intraspecific	Entire ontogeny	NLS	1	DW	HW	0.076	0.381	0.7	1.182	NA	0.738	15	Shadrin et al. 2019
Diptera	Chironomidae	Chironominae	Baeotendipes noctivagus			Burrowing	Yes	Formaldehyde	Intraspecific	Entire ontogeny	NLS	1	DW	HW	0.074	0.311	0.62	2.769	NA	0.909	70	Shadrin et al. 2019
Diptera	Chironomidae	Chironominae	Baeotendipes noctivagus			Burrowing	Yes	Formaldehyde	Intraspecific	Entire ontogeny	NLS	1	DW	HW	0.067	0.306	0.66	3.557	NA	0.984	41	Shadrin et al. 2019
Diptera	Chironomidae	Chironominae	Baeotendipes noctivagus			Burrowing	Yes	Formaldehyde	Intraspecific	Entire ontogeny	NLS	1	DW	HW	0.105	0.295	0.45	2.941	NA	0.999	159	Shadrin et al. 2019
Diptera	Chironomidae	Chironominae	Baeotendipes noctivagus			Burrowing	Yes	Formaldehyde	Intraspecific	Entire ontogeny	NLS	1	DW	HW	0.107	0.342	0.5	3.311	NA	0.96	25	Shadrin et al. 2019
Diptera	Chironomidae	Chironominae	Baeotendipes noctivagus			Burrowing	Yes	Formaldehyde	Intraspecific	Entire ontogeny	NLS	1	DW	HW	0.08	0.32	0.6	2.443	NA	0.983	50	Shadrin et al. 2019
Diptera	Chironomidae	Chironominae	Baeotendipes noctivagus			Burrowing	Yes	Formaldehyde	Intraspecific	Entire ontogeny	NLS	1	DW	HW	0.074	0.355	0.68	1.425	NA	0.807	25	Shadrin et al. 2019
Diptera	Chironomidae	Chironominae	Baeotendipes noctivagus			Burrowing	Yes	Formaldehyde	Intraspecific	Entire ontogeny	NLS	1	DW	HW	0.07	0.215	0.49	2.752	NA	0.926	11	Shadrin et al. 2019
Diptera	Chironomidae	Chironominae	Baeotendipes noctivagus			Burrowing	Yes	Formaldehyde	Intraspecific	Entire ontogeny	NLS	1	DW	HW	0.09	0.271	0.48	2.648	NA	0.989	178	Shadrin et al. 2019
Diptera	Chironomidae	Chironominae	Baeotendipes noctivagus			Burrowing	Yes	Formaldehyde	Intraspecific	Entire ontogeny	NLS	1	DW	HW	0.08	0.289	0.56	1.571	NA	0.845	64	Shadrin et al. 2019
Diptera	Chironomidae	Chironominae	Baeotendipes noctivagus			Burrowing	Yes	Formaldehyde	Intraspecific	Entire ontogeny	NLS	1	DW	HW	0.232	0.61	0.42	1.853	NA	0.799	28	Shadrin et al. 2019
Diptera	Chironomidae	Chironominae	Baeotendipes noctivagus			Burrowing	Yes	Formaldehyde	Intraspecific	Entire ontogeny	NLS	1	DW	TL	2	5.7	0.45	2.357	NA	0.952	28	Shadrin et al. 2019
Diptera	Chironomidae	Chironominae	Baeotendipes noctivagus			Burrowing	Yes	Formaldehyde	Intraspecific	Entire ontogeny	NLS	1	DW	TL	3	8.5	0.45	1.702	NA	0.972	39	Shadrin et al. 2019
Diptera	Chironomidae	Chironominae	Baeotendipes noctivagus			Burrowing	Yes	Formaldehyde	Intraspecific	Entire ontogeny	NLS	1	DW	TL	2	7	0.54	2.57	NA	0.993	35	Shadrin et al. 2019
Diptera	Chironomidae	Chironominae	Baeotendipes noctivagus			Burrowing	Yes	Formaldehyde	Intraspecific	Entire ontogeny	NLS	1	DW	TL	3	9	0.48	2.57	NA	0.994	65	Shadrin et al. 2019
Diptera	Chironomidae	Chironominae	Baeotendipes noctivagus			Burrowing	Yes	Formaldehyde	Intraspecific	Entire ontogeny	NLS	1	DW	TL	1.3	3.5	0.43	2.376	NA	0.951	13	Shadrin et al. 2019
Diptera	Chironomidae	Chironominae	Baeotendipes noctivagus			Burrowing	Yes	Formaldehyde	Intraspecific	Entire ontogeny	NLS	1	DW	TL	2	9	0.65	2.707	NA	0.995	70	Shadrin et al. 2019
Diptera	Chironomidae	Chironominae	Baeotendipes noctivagus			Burrowing	Yes	Formaldehyde	Intraspecific	Entire ontogeny	NLS	1	DW	TL	1.5	12	0.9	2.518	NA	0.976	41	Shadrin et al. 2019
Diptera	Chironomidae	Chironominae	Baeotendipes noctivagus			Burrowing	Yes	Formaldehyde	Intraspecific	Entire ontogeny	NLS	1	DW	TL	2	8	0.6	2.064	NA	0.972	159	Shadrin et al. 2019
Diptera	Chironomidae	Chironominae	Baeotendipes noctivagus			Burrowing	Yes	Formaldehyde	Intraspecific	Entire ontogeny	NLS	1	DW	TL	2.5	9	0.56	3.057	NA	0.974	25	Shadrin et al. 2019
Diptera	Chironomidae	Chironominae	Baeotendipes noctivagus			Burrowing	Yes	Formaldehyde	Intraspecific	Entire ontogeny	NLS	1	DW	TL	3.5	7.5	0.33	2.595	NA	0.971	101	Shadrin et al. 2019
Diptera	Chironomidae	Chironominae	Baeotendipes noctivagus			Burrowing	Yes	Formaldehyde	Intraspecific	Entire ontogeny	NLS	1	DW	TL	2	9	0.65	2.351	NA	0.978	50	Shadrin et al. 2019
Diptera	Chironomidae	Chironominae	Baeotendipes noctivagus			Burrowing	Yes	Formaldehyde	Intraspecific	Entire ontogeny	NLS	1	DW	TL	2	10	0.7	1.693	NA	0.966	25	Shadrin et al. 2019
Diptera	Chironomidae	Chironominae	Baeotendipes noctivagus			Burrowing	Yes	Formaldehyde	Intraspecific	Entire ontogeny	NLS	1	DW	TL	0.8	6	0.88	1.556	NA	0.998	11	Shadrin et al. 2019
Diptera	Chironomidae	Chironominae	Baeotendipes noctivagus			Burrowing	Yes	Formaldehyde	Intraspecific	Entire ontogeny	NLS	1	DW	TL	2	7.5	0.57	2.427	NA	0.995	178	Shadrin et al. 2019
Diptera	Chironomidae	Chironominae	Baeotendipes noctivagus			Burrowing	Yes	Formaldehyde	Intraspecific	Entire ontogeny	NLS	1	DW	TL	1.5	8	0.73	1.425	NA	0.936	64	Shadrin et al. 2019
Diptera	Chironomidae	Chironominae	Baeotendipes noctivagus			Burrowing	Yes	Formaldehyde	Intraspecific	Entire ontogeny	NLS	1	DW	TL	2.3	7.5	0.51	1.425	NA	0.923	26	Shadrin et al. 2019
Diptera	Chironomidae	Chironominae					Yes	Formaldehyde	Interspecific	Entire ontogeny	LR	2a	DW	TL	2.25	8.75	0.59	2.739	0.167	0.94	19	Dekanová et al. 2021
Diptera	Chironomidae	Chironominae					NA	NA	Interspecific	Entire ontogeny	NLS	1	DW	HW	0.1	0.5	0.7	2.589	0.403	0.81	50	Benke et al., 1999 (Smock - unpublished)
Diptera	Chironomidae	Chironominae					NA	NA	Interspecific	Entire ontogeny	NLS	1	DW	TL	1.7	10.8	0.8	2.099	0.235	0.88	50	Benke et al., 1999 (Smock - unpublished)
Diptera	Chironomidae	Chironominae	Chironomini				NA	NA	Interspecific	Entire ontogeny	NLS	1	DW	TL	1	6.7	0.83	2.952	0.118	0.93	51	Benke et al., 1999 (Benke - unpublished)
Diptera	Chironomidae	Chironominae	Chironomini				Yes	Ethanol	Interspecific	Entire ontogeny	LR	2a	DW	TL	3.13	26.58	0.93	2.5	0.06	0.93	119	Mährlein et al., 2016
Diptera	Chironomidae	Chironominae	Chironomus decorus	Rheo-limnophil	Active-filter feeders	Burrowing	NA	NA	Intraspecific	Entire ontogeny	NLS	1	DW	TL	0.8	16.5	1.31	2.86	NA	0.96	105	Maier et al., 1990
Diptera	Chironomidae	Chironominae	Chironomus spp	Rheo-limnophil	Active-filter feeders	Burrowing	NA	NA	Interspecific	Entire ontogeny	NLS	1	DW	TL	2	13.7	0.84	2.62	0.112	0.96	26	Benke et al., 1999 (Benke - unpublished)
Diptera	Chironomidae	Chironominae	Chironomus spp	Rheo-limnophil	Active-filter feeders	Burrowing	No	Fresh	Interspecific	L3	NLS	1	DW	TL	5	9	0.26	3.07	NA	0.72	21	Butler, 1982
Diptera	Chironomidae	Chironominae	Chironomus spp	Rheo-limnophil	Active-filter feeders	Burrowing	No	Fresh	Interspecific	L4	NLS	1	DW	TL	10	NA	NA	4.15	NA	0.93	38	Butler, 1982
Diptera	Chironomidae	Chironominae	Cladopelma sp	Rheo-limnophil	Predators		NA	NA	Interspecific	Entire ontogeny	NLS	1	DW	TL	1	4.6	0.66	2.606	0.189	0.94	15	Benke et al., 1999 (Benke - unpublished)
Diptera	Chironomidae	Chironominae	Dicrotendipes sp			Burrowing	NA	NA	Interspecific	Entire ontogeny	NLS	1	DW	TL	2.6	6.7	0.41	3.142	0.312	0.87	17	Benke et al., 1999 (Benke - unpublished)
Diptera	Chironomidae	Chironominae	Paratanytarsus confusus	Rheo-limnophil	Grazers	Burrowing	Yes	Formaldehyde	Intraspecific	Entire ontogeny	NLS	1	DW	HW	0.09	0.144	0.2	1.914	NA	0.519	12	Shadrin et al. 2019
Diptera	Chironomidae	Chironominae	Paratanytarsus confusus	Rheo-limnophil	Grazers	Burrowing	Yes	Formaldehyde	Intraspecific	Entire ontogeny	NLS	1	DW	HW	0.103	0.194	0.27	1.13	NA	0.835	136	Shadrin et al. 2019
Diptera	Chironomidae	Chironominae	Paratanytarsus confusus	Rheo-limnophil	Grazers	Burrowing	Yes	Formaldehyde	Intraspecific	Entire ontogeny	NLS	1	DW	TL	1.6	3.7	0.36	2.067	NA	0.879	12	Shadrin et al. 2019
Diptera	Chironomidae	Chironominae	Paratanytarsus confusus	Rheo-limnophil	Grazers	Burrowing	Yes	Formaldehyde	Intraspecific	Entire ontogeny	NLS	1	DW	TL	2.3	5.5	0.38	1.859	NA	0.918	136	Shadrin et al. 2019
Diptera	Chironomidae	Chironominae	Polypedilum spp	Rheo-limnophil	Grazers	Burrowing	NA	NA	Interspecific	Entire ontogeny	NLS	1	DW	TL	1.3	5.7	0.64	2.761	0.11	0.98	18	Benke et al., 1999 (Benke - unpublished)
Diptera	Chironomidae	Chironominae	Tribelos sp			Burrowing	Yes	Ethanol	Interspecific	Entire ontogeny	NLS	1	DW	TL	2.1	4.4	0.32	4.16	NA	0.96	12	Fisher & Gray, 1983
Diptera	Chironomidae	Chironominae	Polypedilum spp	Rheo-limnophil	Grazers	Burrowing	No	Fresh	Interspecific	Entire ontogeny	NLS	2a	DW	TL	1.35	7.9	0.77	2.603	1.003	0.964	32	Nolte, 1990
Diptera	Chironomidae	Chironominae	Micropsectra atrofasciata		Active-filter feeders	Burrowing	No	Fresh	Intraspecific	Entire ontogeny	NLS	2a	DW	TL	1.17	8.64	0.87	2.736	0.116	0.993	696	Nolte, 1990
Diptera	Chironomidae	Chironominae /Orthocladiinae					NA	NA	Interspecific	Entire ontogeny	NLS	1	DW	HW	0.1	0.4	0.6	2.841	0.293	0.88	61	Benke et al., 1999 (Smock - unpublished)
Diptera	Chironomidae	Chironominae /Orthocladiinae					NA	NA	Interspecific	Entire ontogeny	NLS	1	DW	TL	1.8	7.3	0.61	2.322	0.124	0.88	61	Benke et al., 1999 (Smock - unpublished)
Diptera	Chironomidae	Chironominae /Orthocladiinae					NA	NA	Interspecific	Entire ontogeny	LR	2a	DW	TL	NA	NA	NA	2.32	0.37	0.94	61	Benke et al., 1999 (Smock - unpublished)
Diptera	Chironomidae	Diamesinae	Diamesa spp	Rheophil	Grazers		No	Fresh	Interspecific	Entire ontogeny	NLS	2a	DW	TL	0.51	9.91	1.29	2.803	0.13	0.991	327	Nolte, 1990
Diptera	Chironomidae	Non-Tanypodinae					No	Fresh	Interspecific	Entire ontogeny	NLS	1	DW	HW	0.2	0.35	0.24	3.83	NA	0.23	22	Johnston & Cunjak, 1999
Diptera	Chironomidae	Non-Tanypodinae					No	Fresh	Interspecific	Entire ontogeny	NLS	1	DW	TL	2	6	0.48	3.26	NA	0.85	22	Johnston & Cunjak, 1999
Diptera	Chironomidae	Orthocladiinae					Yes	Formaldehyde	Interspecific	Entire ontogeny	LR	2a	DW	TL	2.25	8.25	0.56	2.069	0.253	0.92	8	Dekanová et al. 2021
Diptera	Chironomidae	Orthocladiinae	Cricotopus gr. sylvestris	Rheophil	Shredders	Burrowing	Yes	Formaldehyde	Intraspecific	Entire ontogeny	NLS	1	DW	HW	0.139	0.291	0.32	1.389	NA	0.559	17	Shadrin et al. 2019
Diptera	Chironomidae	Orthocladiinae	Cricotopus gr. sylvestris	Rheophil	Shredders	Burrowing	Yes	Formaldehyde	Intraspecific	Entire ontogeny	NLS	1	DW	HW	0.242	0.529	0.34	3.578	NA	0.978	10	Shadrin et al. 2019
Diptera	Chironomidae	Orthocladiinae	Cricotopus gr. sylvestris	Rheophil	Shredders	Burrowing	Yes	Formaldehyde	Intraspecific	Entire ontogeny	NLS	1	DW	HW	0.105	0.269	0.41	3.277	NA	0.896	38	Shadrin et al. 2019
Diptera	Chironomidae	Orthocladiinae	Cricotopus gr. sylvestris	Rheophil	Shredders	Burrowing	Yes	Formaldehyde	Intraspecific	Entire ontogeny	NLS	1	DW	TL	2.2	5.5	0.4	1.943	NA	0.89	17	Shadrin et al. 2019
Diptera	Chironomidae	Orthocladiinae	Cricotopus gr. sylvestris	Rheophil	Shredders	Burrowing	Yes	Formaldehyde	Intraspecific	Entire ontogeny	NLS	1	DW	TL	1.5	4.7	0.5	2.438	NA	0.997	10	Shadrin et al. 2019
Diptera	Chironomidae	Orthocladiinae	Cricotopus gr. sylvestris	Rheophil	Shredders	Burrowing	Yes	Formaldehyde	Intraspecific	Entire ontogeny	NLS	1	DW	TL	2.3	6.5	0.45	2.592	NA	0.969	38	Shadrin et al. 2019
Diptera	Chironomidae	Orthocladiinae					Yes	Ethanol	Interspecific	Entire ontogeny	LR	2a	DW	TL	3.26	9.53	0.47	2.74	0.15	0.94	25	Mährlein et al., 2016
Diptera	Chironomidae	Orthocladiinae					NA	NA	Interspecific	Entire ontogeny	NLS	1	DW	HW	0.1	0.4	0.6	2.311	0.566	0.64	39	Benke et al., 1999 (Smock - unpublished)
Diptera	Chironomidae	Orthocladiinae					NA	NA	Interspecific	Entire ontogeny	NLS	1	DW	TL	1.6	5	0.49	2.254	0.396	0.74	39	Benke et al., 1999 (Smock - unpublished)
Diptera	Chironomidae	Orthocladiinae	Paratrichocladius sp	Rheophil			Yes	Ethanol	Interspecific	Entire ontogeny	LR	2a	DW	TL	3	7	0.37	3.23	0.25	0.9	17	Miserendino, 2001
Diptera	Chironomidae	Orthocladiinae	Thienemanniella partita	Rheo-limnophil	Grazers		No	Fresh	Intraspecific	Entire ontogeny	NLS	2a	DW	TL	1.13	2.77	0.39	2.039	0.22	0.981	746	Nolte, 1990
Diptera	Chironomidae	Orthocladiinae	Corynoneura lobata	Rheophil	Gatherers	Burrowing	No	Fresh	Intraspecific	Entire ontogeny	NLS	2a	DW	TL	1.05	2.88	0.44	2.203	0.279	0.994	116	Nolte, 1990
Diptera	Chironomidae	Orthocladiinae	Synorthocladius semivirens	Rheo-limnophil	Grazers	Sessile	No	Fresh	Intraspecific	Entire ontogeny	NLS	2a	DW	TL	1.49	3.7	0.4	2.133	0.434	0.985	47	Nolte, 1990
Diptera	Chironomidae	Orthocladiinae	Eukiefferiella brehmi/gracei	Rheophil	Grazers	Sessile	No	Fresh	Interspecific	Entire ontogeny	NLS	2a	DW	TL	1.37	5.24	0.58	2.264	0.861	0.954	61	Nolte, 1990
Diptera	Chironomidae	Orthocladiinae	Orthocladius spp	Rheo-limnophil	Grazers		No	Fresh	Interspecific	Entire ontogeny	NLS	2a	DW	TL	1.4	5.67	0.61	2.273	0.279	0.953	310	Nolte, 1990
Diptera	Chironomidae	Orthocladiinae	Eukiefferiella devonica	Rheophil	Grazers	Sessile	No	Fresh	Intraspecific	Entire ontogeny	NLS	2a	DW	TL	1.6	4.69	0.47	2.314	1.33	0.924	16	Nolte, 1990
Diptera	Chironomidae	Tanypodinae	Ablabesmyia sp	Rheo-limnophil	Predators	Sprawling	NA	NA	Interspecific	Entire ontogeny	NLS	1	DW	TL	0.8	7.5	0.97	2.884	0.166	0.94	20	Benke et al., 1999 (Benke - unpublished)
Diptera	Chironomidae	Tanypodinae	Procladius bellus	Rheo-limnophil	Predators		Yes	Formaldehyde	Intraspecific	Entire ontogeny	NLS	1	DW	TL	NA	NA	NA	2.597	NA	NA	123	Sephton & Paterson, 1986
Diptera	Chironomidae	Tanypodinae	Procladius cinereus	Rheo-limnophil	Predators		Yes	Formaldehyde	Intraspecific	Unknown	NLS	1	W	TL	2	8	0.6	2.84	NA	0.61	60	Grzybkowska, 1985 (cited in Johnston & Cunjak, 1999)
Diptera	Chironomidae	Tanypodinae	Procladius spp	Rheo-limnophil	Predators		NA	NA	Interspecific	Entire ontogeny	NLS	1	DW	TL	1	9.8	0.99	2.693	0.154	0.91	32	Benke et al., 1999 (Benke - unpublished)
Diptera	Chironomidae	Tanypodinae					Yes	Freezing	Interspecific	Entire ontogeny	LR	2a	DW	HW	0.2	0.4	0.3	3.25	1.13	0.41	14	Burgherr & Meyer, 1997
Diptera	Chironomidae	Tanypodinae					Yes	Freezing	Interspecific	Entire ontogeny	LR	2a	DW	TL	2.4	7	0.46	3.18	0.75	0.6	14	Burgherr & Meyer, 1997
Diptera	Chironomidae	Tanypodinae					Yes	Formaldehyde	Interspecific	Entire ontogeny	LR	2a	DW	TL	3.25	6.75	0.32	1.886	0.313	0.8	11	Dekanová et al. 2021
Diptera	Chironomidae	Tanypodinae					No	Fresh	Interspecific	Entire ontogeny	NLS	1	DW	HW	0.25	0.5	0.3	1.01	NA	0.14	16	Johnston & Cunjak, 1999
Diptera	Chironomidae	Tanypodinae					No	Fresh	Interspecific	Entire ontogeny	NLS	1	DW	TL	3	5.8	0.29	2	NA	0.62	16	Johnston & Cunjak, 1999
Diptera	Chironomidae	Tanypodinae					NA	NA	Interspecific	Entire ontogeny	NLS	1	DW	HW	0.1	0.4	0.6	2.623	0.377	0.85	46	Benke et al., 1999 (Smock - unpublished)
Diptera	Chironomidae	Tanypodinae					NA	NA	Interspecific	Entire ontogeny	NLS	1	DW	HW	0.1	0.4	0.6	2.955	0.57	0.85	12	Benke et al., 1999 (Smock - unpublished)
Diptera	Chironomidae	Tanypodinae					NA	NA	Interspecific	Entire ontogeny	NLS	1	DW	TL	2.3	8.2	0.55	2.503	0.458	0.81	46	Benke et al., 1999 (Smock - unpublished)
Diptera	Chironomidae	Tanypodinae					Yes	Freezing	Interspecific	Entire ontogeny	NLS	1	DW	TL	2	9	0.65	2.411	0.13	0.85	12	Smock, 1980
Diptera	Chironomidae	Tanypodinae					Yes	Freezing	Interspecific	Entire ontogeny	LR	2a	DW	TL	NA	NA	NA	2.41	0.59	0.92	12	Smock, 1980
Diptera	Chironomidae	Tanypodinae	Tanytarsini				NA	NA	Interspecific	Entire ontogeny	NLS	1	DW	HW	0.1	0.3	0.48	2.484	0.521	0.71	45	Benke et al., 1999 (Smock - unpublished)
Diptera	Chironomidae	Tanypodinae	Tanytarsini				NA	NA	Interspecific	Entire ontogeny	NLS	1	DW	TL	1.3	5.3	0.61	2.728	0.197	0.67	45	Benke et al., 1999 (Smock - unpublished)
Diptera	Chironomidae	Tanypodinae	Tanytarsini				Yes	Ethanol	Interspecific	Entire ontogeny	LR	2b	DW	TL	2.06	9.52	0.66	1.39	0.1	0.83	46	Mährlein et al., 2016
Diptera	Chironomidae	Tanypodinae	Tanytarsus spp	Limnophil	Grazers	Burrowing	NA	NA	Interspecific	Entire ontogeny	NLS	1	DW	TL	1.6	5.8	0.56	2.294	0.317	0.81	14	Benke et al., 1999 (Benke - unpublished)
Diptera	Chironomidae	Tanypodinae					Yes	Ethanol	Interspecific	Entire ontogeny	LR	2a	DW	TL	2.24	10.35	0.66	1.44	0.1	0.92	19	Mährlein et al., 2016
Diptera	Chironomidae						Yes	Freezing	Interspecific	Entire ontogeny	LR	2a	DW	HW	0.1	0.4	0.6	2.49	0.41	0.53	35	Burgherr & Meyer, 1997
Diptera	Chironomidae						Yes	Freezing	Interspecific	Entire ontogeny	LR	2a	DW	TL	1.4	9.5	0.83	2.63	0.32	0.67	35	Burgherr & Meyer, 1997
Diptera	Chironomidae						Yes	Formaldehyde	Interspecific	Entire ontogeny	LR	2a	DW	TL	2.25	8.75	0.59	2.435	0.135	0.9	38	Dekanová et al. 2021
Diptera	Chironomidae						Yes	Freezing	Interspecific	Entire ontogeny	NLS	1	DW	TL	4	17	0.63	1.383	0.29	0.6	38	Eklöf et al., 2017
Diptera	Chironomidae						No	Fresh	Interspecific	Entire ontogeny	NLS	1	DW	HW	0.2	0.5	0.4	3.15	NA	0.35	38	Johnston & Cunjak, 1999
Diptera	Chironomidae						No	Fresh	Interspecific	Entire ontogeny	NLS	1	DW	TL	2	6	0.48	2.71	NA	0.84	38	Johnston & Cunjak, 1999
Diptera	Chironomidae						Yes	Ethanol	Interspecific	Entire ontogeny	LR	2a	DW	TL	3.12	26.58	0.93	2.59	0.05	0.9	352	Mährlein et al., 2016
Diptera	Chironomidae						Yes	Ethanol	Interspecific	Pupae	LR	2b	DW	HW	0.2	0.8	0.6	1.48	0.31	0.66	14	Methot et al., 2012
Diptera	Chironomidae						Yes	Ethanol	Interspecific	Pupae	LR	2b	DW	TL	1.75	3.8	0.34	2.53	0.47	0.73	13	Methot et al., 2012
Diptera	Chironomidae						Yes	Freezing	Interspecific	Entire ontogeny	LR	2a	DW	TL	3.3	13.3	0.61	1.946	0.074	0.58	506	Oliphant & Hyslop, 2020
Diptera	Chironomidae						Yes	Ethanol	Interspecific	Unknown	NLS	1	DW	TL	2	19	0.98	2.73	NA	0.96	NA	Potter & Learner, 1974 (cited in Johnston & Cunjak, 1999)
Diptera	Chironomidae						Yes	Formaldehyde	Interspecific	Entire ontogeny	LR	2a	W	TL	NA	NA	NA	1.19	0.171	0.72	77	Shahbaz-Gahroee et al. 2021
Diptera	Chironomidae						No	Fresh	Interspecific	Entire ontogeny	LR	2a	DW	HW	0.16	0.32	0.3	2.636	0.277	0.8	23	Towers et al., 1994
Diptera	Chironomidae						No	Fresh	Interspecific	Entire ontogeny	LR	2a	DW	TL	2.1	4.1	0.29	2.721	0.156	0.93	23	Towers et al., 1994
Diptera	Chironomidae						Yes	Ethanol	Interspecific	Entire ontogeny	LR		DW	HW	0.09	0.6	0.82	2.3	0.25	0.581	62	Methot et al., 2012
Diptera	Chironomidae						Yes	Ethanol	Interspecific	Entire ontogeny	LR		DW	TL	1.5	15.8	1.02	1.99	0.12	0.736	102	Methot et al., 2012
Diptera	Culicidae	Culicinae	Aedes sp	Limnophil	Active-filter feeders	Swimming	No	Fresh	Interspecific	Entire ontogeny	LR	2a	DW	TL	5.2	8.8	0.23	3.51	0.35	0.6	67	Oliphant & Hyslop, 2020
Diptera	Culicidae	Culicinae	Aedes albopictus	Limnophil	Active-filter feeders	Swimming	No	Fresh	Intraspecific	Entire ontogeny	LR	2b	DW	HW	0.183	0.96	0.72	3 (SMA)/ 2.96 (OLS)	0.03 (SMA)/ 0.03 (OLS)	0.9 (SMA)/ 0.95 (OLS)	199	Our study
Diptera	Culicidae	Culicinae	Aedes albopictus	Limnophil	Active-filter feeders	Swimming	No	Fresh	Intraspecific	Entire ontogeny	LR	2b	W	HW	0.183	0.96	0.72	2.94 (SMA)/ 2.9 (OLS)	0.02 (SMA)/ 0.03 (OLS)	0.9 (SMA)/ 0.95 (OLS)	420	Our study
Diptera	Culicidae	Culicinae	Aedes albopictus	Limnophil	Active-filter feeders	Swimming	No	Fresh	Intraspecific	Entire ontogeny	LR	2b	DW	TW	0.176	1.293	0.87	3.2 (SMA)/ 3.15 (OLS)	0.03 (SMA)/ 0.04 (OLS)	0.94 (SMA)/ 0.93 (OLS)	199	Our study
Diptera	Culicidae	Culicinae	Aedes albopictus	Limnophil	Active-filter feeders	Swimming	No	Fresh	Intraspecific	Entire ontogeny	LR	2b	W	TW	0.176	1.293	0.87	2.82 (SMA)/ 2.75 (OLS)	0.05 (SMA)/ 0.05 (OLS)	0.95 (SMA)/ 0.93 (OLS)	420	Our study
Diptera	Culicidae	Culicinae	Aedes albopictus	Limnophil	Active-filter feeders	Swimming	No	Fresh	Intraspecific	Entire ontogeny	LR	2b	DW	TL	0.578	6.275	1.04	3.39 (SMA)/ 3.25 (OLS)	0.05 (SMA)/ 0.05 (OLS)	0.93 (SMA)/ 0.9 (OLS)	199	Our study
Diptera	Culicidae	Culicinae	Aedes albopictus	Limnophil	Active-filter feeders	Swimming	No	Fresh	Intraspecific	Entire ontogeny	LR	2b	W	TL	0.578	6.275	1.04	3.97 (SMA)/ 3.16 (OLS)	0.17 (SMA)/ 0.14 (OLS)	0.95 (SMA)/ 0.66 (OLS)	420	Our study
Diptera	Culicidae	Culicinae	Culex pipiens	Limnophil	Active-filter feeders	Swimming	No	Fresh	Intraspecific	Entire ontogeny	LR	2b	DW	HW	0.253	1.319	0.72	3.48 (SMA)/ 3.33 (OLS)	0.06 (SMA)/ 0.06 (OLS)	0.8 (SMA)/ 0.9 (OLS)	449	Our study
Diptera	Culicidae	Culicinae	Culex pipiens	Limnophil	Active-filter feeders	Swimming	No	Fresh	Intraspecific	Entire ontogeny	LR	2b	W	HW	0.253	1.319	0.72	2.95 (SMA)/ 2.82 (OLS)	0.04 (SMA)/ 0.04 (OLS)	0.89 (SMA)/ 0.89 (OLS)	542	Our study
Diptera	Culicidae	Culicinae	Culex pipiens	Limnophil	Active-filter feeders	Swimming	No	Fresh	Intraspecific	Entire ontogeny	LR	2b	DW	TW	0.193	1.783	0.97	3.45 (SMA)/ 3.28 (OLS)	0.05 (SMA)/ 0.06 (OLS)	0.91 (SMA)/ 0.89 (OLS)	449	Our study
Diptera	Culicidae	Culicinae	Culex pipiens	Limnophil	Active-filter feeders	Swimming	No	Fresh	Intraspecific	Entire ontogeny	LR	2b	W	TW	0.193	1.783	0.97	3.17 (SMA)/ 3.05 (OLS)	0.06 (SMA)/ 0.06 (OLS)	0.95 (SMA)/ 0.9 (OLS)	542	Our study
Diptera	Culicidae	Culicinae	Culex pipiens	Limnophil	Active-filter feeders	Swimming	No	Fresh	Intraspecific	Entire ontogeny	LR	2b	DW	TL	0.856	6.531	0.88	3.57 (SMA)/ 3.23 (OLS)	0.08 (SMA)/ 0.08 (OLS)	0.9 (SMA)/ 0.8 (OLS)	449	Our study
Diptera	Culicidae	Culicinae	Culex pipiens	Limnophil	Active-filter feeders	Swimming	No	Fresh	Intraspecific	Entire ontogeny	LR	2b	W	TL	0.856	6.531	0.88	3.73 (SMA)/ 3.18 (OLS)	0.14 (SMA)/ 0.14 (OLS)	0.95 (SMA)/ 0.63 (OLS)	542	Our study
Diptera	Culicidae	Culicinae	Ochlerotatus punctor	Limnophil	Active-filter feeders	Swimming	No	Fresh	Intraspecific	Entire ontogeny	LR	2b	DW	HW	0.411	1.765	0.63	3.15 (SMA)/ 3.08 (OLS)	0.04 (SMA)/ 0.04 (OLS)	0.63 (SMA)/ 0.94 (OLS)	171	Our study
Diptera	Culicidae	Culicinae	Ochlerotatus punctor	Limnophil	Active-filter feeders	Swimming	No	Fresh	Intraspecific	Entire ontogeny	LR	2b	W	HW	0.411	1.765	0.63	2.65 (SMA)/ 2.61 (OLS)	0.02 (SMA)/ 0.02 (OLS)	0.89 (SMA)/ 0.95 (OLS)	351	Our study
Diptera	Culicidae	Culicinae	Ochlerotatus punctor	Limnophil	Active-filter feeders	Swimming	No	Fresh	Intraspecific	Entire ontogeny	LR	2b	DW	TW	0.447	2.593	0.76	2.88 (SMA)/ 2.84 (OLS)	0.03 (SMA)/ 0.03 (OLS)	0.69 (SMA)/ 0.89 (OLS)	171	Our study
Diptera	Culicidae	Culicinae	Ochlerotatus punctor	Limnophil	Active-filter feeders	Swimming	No	Fresh	Intraspecific	Entire ontogeny	LR	2b	W	TW	0.447	2.593	0.76	2.83 (SMA)/ 2.77 (OLS)	0.05 (SMA)/ 0.04 (OLS)	0.96 (SMA)/ 0.94 (OLS)	351	Our study
Diptera	Culicidae	Culicinae	Ochlerotatus punctor	Limnophil	Active-filter feeders	Swimming	No	Fresh	Intraspecific	Entire ontogeny	LR	2b	DW	TL	2.326	10.334	0.65	3.09 (SMA)/ 2.97 (OLS)	0.05 (SMA)/ 0.04 (OLS)	0.66 (SMA)/ 0.91 (OLS)	171	Our study
Diptera	Culicidae	Culicinae	Ochlerotatus punctor	Limnophil	Active-filter feeders	Swimming	No	Fresh	Intraspecific	Entire ontogeny	LR	2b	W	TL	2.326	10.334	0.65	3.52 (SMA)/ 2.81 (OLS)	0.14 (SMA)/ 0.1 (OLS)	0.93 (SMA)/ 0.69 (OLS)	351	Our study
Diptera	Empididae						NA	NA	Interspecific	Entire ontogeny	NLS	1	DW	HW	0.2	0.6	0.48	2.602	0.924	0.6	16	Benke et al., 1999 (Smock - unpublished)
Diptera	Empididae						NA	NA	Interspecific	Entire ontogeny	NLS	1	DW	TL	1.6	8	0.7	2.436	0.434	0.69	16	Benke et al., 1999 (Smock - unpublished)
Diptera	Limoniidae	Eriopterinae	Aphrophila neozelandica				No	Fresh	Intraspecific	Entire ontogeny	LR	2a	DW	HW	0.33	0.93	0.45	1.305	0.035	0.43	18	Towers et al., 1994
Diptera	Limoniidae	Eriopterinae	Aphrophila neozelandica				No	Fresh	Intraspecific	Entire ontogeny	LR	2a	DW	TL	6.7	16.8	0.4	1.809	0.126	0.92	18	Towers et al., 1994
Diptera	Limoniidae	Hexatominae	Hexatoma spp	Rheo-limnophil	Predators		Yes	Freezing	Interspecific	Entire ontogeny	LR	2a	DW	TL	10.3	24.5	0.38	3.38	0.29	0.95	10	Burgherr & Meyer, 1997
Diptera	Limoniidae	Hexatominae	Hexatoma spp	Rheo-limnophil	Predators		Yes	Ethanol	Interspecific	Entire ontogeny	LR	2a	DW	TL	6.5	23	0.55	3.29	0.35	0.84	18	Miserendino, 2001
Diptera	Muscidae	Coenosiinae	Lispoides sp	Rheo-limnophil	Predators	Sprawling	Yes	Ethanol	Interspecific	Entire ontogeny	LR	2a	DW	TL	6.5	13.5	0.32	3.55	0.57	0.88	6	Miserendino, 2001
Diptera	Pediciidae	Pediciinae	Pedicia hannai antenatta				No	Fresh	Intraspecific	Entire ontogeny	NLS	1	DW	TL	2	22	1.04	3.51	NA	0.99	NA	MacLean, 1973
Diptera	Pediciidae	Pediciinae	Dicranota spp	Rheo-limnophil	Predators	Sprawling	Yes	Freezing	Interspecific	Entire ontogeny	LR	2a	DW	TL	4.1	18.4	0.65	1.91	0.34	0.54	28	Burgherr & Meyer, 1997
Diptera	Psychodidae						Yes	Formaldehyde	Interspecific	Entire ontogeny	LR	2a	W	TL	NA	NA	NA	0.881	0.37	0.55	NA	Shahbaz-Gahroee et al. 2021
Diptera	Psychodidae						Yes	Formaldehyde	Interspecific	Entire ontogeny	LR	2a	W	HW	NA	NA	NA	0.444	0.14	0.71	NA	Shahbaz-Gahroee et al. 2021
Diptera	Sciaridae						NA	NA	Interspecific	Entire ontogeny	NLS	1	DW	TL	1.5	7.4	0.69	2.091	0.218	0.94	7	Benke et al., 1999 (Huryn & Wallace - unpublished)
Diptera	Simuliidae	Simuliinae	Austrosimulium sp	Rheophil	Passive-filter feeders	Sessile	No	Fresh	Interspecific	Entire ontogeny	LR	2a	DW	HW	0.3	0.6	0.3	2.767	0.262	0.83	21	Towers et al., 1994
Diptera	Simuliidae	Simuliinae	Austrosimulium sp	Rheophil	Passive-filter feeders	Sessile	No	Fresh	Interspecific	Entire ontogeny	LR	2a	DW	TL	2.1	4.7	0.35	2.421	0.169	0.9	21	Towers et al., 1994
Diptera	Simuliidae	Simuliinae	Simulium (Boophthora) erythrocephalum				No	Fresh	Intraspecific	Unknown	NLS	1	DW	IOW	0.25	0.6	0.38	2.76	NA	0.53	60	Schröder, 1987 (cited in Johnston & Cunjak, 1999)
Diptera	Simuliidae	Simuliinae	Eusimulium costatum	Rheo-limnophil	Passive-filter feeders	Sessile	No	Fresh	Intraspecific	Unknown	NLS	1	DW	IOW	0.3	0.65	0.34	2.04	NA	0.64	9	Schröder, 1987 (cited in Johnston & Cunjak, 1999)
Diptera	Simuliidae	Simuliinae	Eusimulium cryophilum	Rheo-limnophil	Passive-filter feeders	Sessile	No	Fresh	Intraspecific	Unknown	NLS	1	DW	IOW	0.3	0.65	0.34	2.16	NA	0.62	15	Schröder, 1987 (cited in Johnston & Cunjak, 1999)
Diptera	Simuliidae	Simuliinae	Eusimulium vernum	Rheo-limnophil	Passive-filter feeders	Sessile	No	Fresh	Intraspecific	Unknown	NLS	1	DW	IOW	0.3	0.6	0.3	3.73	NA	0.56	17	Schröder, 1987 (cited in Johnston & Cunjak, 1999)
Diptera	Simuliidae	Simuliinae	Odagmia spinosa				No	Fresh	Intraspecific	Unknown	NLS	1	DW	IOW	0.25	0.8	0.51	3.86	NA	0.79	205	Schröder, 1987 (cited in Johnston & Cunjak, 1999)
Diptera	Simuliidae	Simuliinae	Prosimulium mixtum / fuscum	Rheobiont	Passive-filter feeders	Sessile	No	Fresh	Interspecific	Entire ontogeny	NLS	1	DW	TL	NA	NA	NA	3.19	0.16	0.94	612	Merritt et al., 1982
Diptera	Simuliidae	Simuliinae	Prosimulium mixtum / fuscum	Rheobiont	Passive-filter feeders	Sessile	Yes	Ethanol	Interspecific	Entire ontogeny	NLS	1	DW	TL	1	10	1	3.05	NA	0.95	144	Morin et al., 1988b
Diptera	Simuliidae	Simuliinae	Prosimulium spp	Rheobiont	Passive-filter feeders	Sessile	Yes	Formaldehyde	Interspecific	Entire ontogeny	NLS	1	DW	HW	0.05	0.75	1.18	4.347	NA	0.88	34	Allan, 1984
Diptera	Simuliidae	Simuliinae	Prosimulium tomosvaryi	Rheobiont	Passive-filter feeders	Sessile	No	Fresh	Intraspecific	Unknown	NLS	1	DW	IOW	0.3	0.85	0.45	2.36	NA	0.45	66	Schröder, 1987 (cited in Johnston & Cunjak, 1999)
Diptera	Simuliidae	Simuliinae	Simulium (Simulium) decorum	Rheophil	Passive-filter feeders	Sessile	Yes	Formaldehyde	Intraspecific	Entire ontogeny	NLS	1	DW	TL	1.2	8	0.82	2.692	0.303	0.89	15	Morin et al., 1988
Diptera	Simuliidae	Simuliinae	Simulium (Wilhelmia) equinum	Rheophil	Passive-filter feeders	Sessile	Yes	Ethanol	Intraspecific	Entire ontogeny	NLS	1	DW	TL	1.3	6.2	0.68	2.5	NA	NA	NA	Ladle et al., 1972
Diptera	Simuliidae	Simuliinae	Simulium (Simulium) ornatum	Rheophil	Passive-filter feeders	Sessile	Yes	Ethanol	Intraspecific	Entire ontogeny	NLS	1	DW	TL	0.8	7.8	0.99	2.31	NA	NA	NA	Ladle et al., 1972
Diptera	Simuliidae	Simuliinae	Simulium rostratum	Rheophil	Passive-filter feeders	Sessile	No	Fresh	Intraspecific	Unknown	NLS	1	DW	IOW	0.2	0.6	0.48	4.07	NA	0.74	93	Schröder, 1987 (cited in Johnston & Cunjak, 1999)
Diptera	Simuliidae	Simuliinae	Simulium spp	Rheophil	Passive-filter feeders	Sessile	No	Fresh	Interspecific	Entire ontogeny	NLS	1	DW	HW	0.1	0.6	0.78	3.55	NA	0.89	30	Johnston & Cunjak, 1999
Diptera	Simuliidae	Simuliinae	Simulium spp	Rheophil	Passive-filter feeders	Sessile	No	Fresh	Interspecific	Entire ontogeny	NLS	1	DW	TL	0.65	5.4	0.92	2.81	NA	0.98	30	Johnston & Cunjak, 1999
Diptera	Simuliidae	Simuliinae	Simulium spp	Rheophil	Passive-filter feeders	Sessile	Yes	Ethanol	Interspecific	Entire ontogeny	LR	2a	DW	TL	2	7	0.54	1.78	0.26	0.81	31	Miserendino, 2001
Diptera	Simuliidae	Simuliinae	Simulium spp	Rheophil	Passive-filter feeders	Sessile	Yes	Ethanol	Interspecific	Unknown	NLS	1	DW	TL	1	7	0.85	2.88	NA	0.98	NA	Wotton, 1978 (cited in Johnston & Cunjak, 1999)
Diptera	Simuliidae	Simuliinae	Simulium (Simulium) tuberosum	Rheophil	Passive-filter feeders	Sessile	Yes	Formaldehyde	Intraspecific	Entire ontogeny	NLS	1	DW	TL	0.6	6.1	1.01	3.342	0.093	0.95	70	Morin et al., 1988
Diptera	Simuliidae	Simuliinae	Simulium (Simulium) venustum verecundum	Rheophil	Passive-filter feeders	Sessile	Yes	Formaldehyde	Intraspecific	Entire ontogeny	NLS	1	DW	TL	0.6	6.9	1.06	3.036	0.081	0.98	38	Morin et al., 1988
Diptera	Simuliidae	Simuliinae	Simulium (Psilozia) vittatum	Rheophil	Passive-filter feeders	Sessile	Yes	Ethanol	Intraspecific	Entire ontogeny	NLS	1	DW	TL	1	10	1	3.65	NA	0.95	123	Morin et al., 1988b
Diptera	Simuliidae	Simuliinae	Stegopterna mutata				No	Fresh	Intraspecific	Entire ontogeny	NLS	1	DW	TL	NA	NA	NA	3.83	0.28	0.94	169	Merritt et al., 1982
Diptera	Simuliidae	Simuliinae	Stegopterna mutata				Yes	Ethanol	Intraspecific	Entire ontogeny	NLS	1	DW	TL	1	9	0.95	3.22	NA	0.99	67	Morin et al., 1988b
Diptera	Simuliidae	Simuliinae	Simulium (Wilhelmia) sp				Yes	Freezing	Interspecific	Unknown	NLS	1	DW	IOW	0.25	0.6	0.38	2.73	NA	0.72	149	Schröder, 1987 (cited in Johnston & Cunjak, 1999)
Diptera	Simuliidae	Simuliinae	Prosimulium mixtum / fuscum	Rheobiont	Passive-filter feeders	Sessile	No	Fresh	Interspecific	L2	NLS		DW	TL	NA	NA	NA	2.14	1.1	0.91	13	Merritt et al., 1982
Diptera	Simuliidae	Simuliinae	Prosimulium mixtum / fuscum	Rheobiont	Passive-filter feeders	Sessile	No	Fresh	Interspecific	L3	NLS		DW	TL	NA	NA	NA	2.26	0.38	0.92	85	Merritt et al., 1982
Diptera	Simuliidae	Simuliinae	Prosimulium mixtum / fuscum	Rheobiont	Passive-filter feeders	Sessile	No	Fresh	Interspecific	L4	NLS		DW	TL	NA	NA	NA	2.37	0.37	0.93	176	Merritt et al., 1982
Diptera	Simuliidae	Simuliinae	Prosimulium mixtum / fuscum	Rheobiont	Passive-filter feeders	Sessile	No	Fresh	Interspecific	L5	NLS		DW	TL	NA	NA	NA	2.62	0.56	0.92	81	Merritt et al., 1982
Diptera	Simuliidae	Simuliinae	Prosimulium mixtum / fuscum	Rheobiont	Passive-filter feeders	Sessile	No	Fresh	Interspecific	L6	NLS		DW	TL	NA	NA	NA	3.86	0.65	0.93	55	Merritt et al., 1982
Diptera	Simuliidae	Simuliinae	Prosimulium mixtum / fuscum	Rheobiont	Passive-filter feeders	Sessile	No	Fresh	Interspecific	L7	NLS		DW	TL	NA	NA	NA	3.05	0.33	0.94	202	Merritt et al., 1982
Diptera	Simuliidae	Simuliinae	Stegopterna mutata				No	Fresh	Intraspecific	L3	NLS		DW	TL	NA	NA	NA	3.06	0.23	0.98	11	Merritt et al., 1982
Diptera	Simuliidae	Simuliinae	Stegopterna mutata				No	Fresh	Intraspecific	L4	NLS		DW	TL	NA	NA	NA	4.69	2.7	0.72	46	Merritt et al., 1982
Diptera	Simuliidae	Simuliinae	Stegopterna mutata				No	Fresh	Intraspecific	L5	NLS		DW	TL	NA	NA	NA	2.94	0.76	0.94	42	Merritt et al., 1982
Diptera	Simuliidae	Simuliinae	Stegopterna mutata				No	Fresh	Intraspecific	L6	NLS		DW	TL	NA	NA	NA	3.97	0.52	0.94	70	Merritt et al., 1982
Diptera	Simuliidae						Yes	Freezing	Interspecific	Entire ontogeny	LR	2a	DW	HW	0.2	0.8	0.6	3.32	0.22	0.93	20	Burgherr & Meyer, 1997
Diptera	Simuliidae						Yes	Freezing	Interspecific	Entire ontogeny	LR	2a	DW	HW	0.2	0.7	0.54	3.35	0.42	0.78	20	Burgherr & Meyer, 1997
Diptera	Simuliidae						Yes	Freezing	Interspecific	Entire ontogeny	LR	2a	DW	TL	1.2	7.8	0.81	2.49	0.17	0.92	20	Burgherr & Meyer, 1997
Diptera	Simuliidae						NA	NA	Interspecific	Entire ontogeny	NLS	1	DW	HW	0.2	0.7	0.54	3.161	0.508	0.76	26	Benke et al., 1999 (Smock - unpublished)
Diptera	Simuliidae						Yes	Freezing	Interspecific	Entire ontogeny	NLS	1	DW	TL	1.6	7.7	0.68	2.55	0.132	0.72	26	Smock, 1980
Diptera	Simuliidae						Yes	Freezing	Interspecific	Entire ontogeny	LR	2a	DW	TL	NA	NA	NA	2.55	0.39	0.85	26	Smock, 1980
Diptera	Stratiomyidae	Stratiomyinae	Caloparyphus sp	Limnophil	Gatherers	Sprawling	Yes	Freezing	Interspecific	Entire ontogeny	LR	2a	DW	TL	4.3	8.7	0.31	3.111	0.223	0.76	65	Oliphant & Hyslop, 2020
Diptera	Stratiomyidae	Stratiomyinae	Odontomyia sp	Limnophil	Gatherers	Sprawling	Yes	Freezing	Interspecific	Entire ontogeny	LR	2a	DW	TL	5.2	18.7	0.56	2.625	0.223	0.87	71	Oliphant & Hyslop, 2020
Diptera	Stratiomyidae	Stratiomyinae	Hedriodiscus truquii				Yes	Formaldehyde	Intraspecific	Entire ontogeny	LR	2a	W	TL	7.9	34	0.63	6.015	NA	0.914	500	Stockner, 1971
Diptera	Tabanidae	Chrysopsinae/ Tabaninae	Chrysops / Tabanus spp	Limnophil	Predators	Burrowing	NA	NA	Interspecific	Entire ontogeny	NLS	1	DW	TL	1.9	16.4	0.94	2.591	0.105	0.81	20	Benke et al., 1999 (Smock - unpublished)
Diptera	Tabanidae						Yes	Freezing	Interspecific	Entire ontogeny	LR	2a	DW	TL	10.3	17.4	0.23	2.646	0.736	0.59	11	Oliphant & Hyslop, 2020
Diptera	Tipulidae	Tipulinae	Tipula abdominalis	Limnophil	Shredders	Burrowing	NA	NA	Intraspecific	Entire ontogeny	NLS	1	DW	TL	4	31.3	0.89	2.81	0.19	0.88	27	Benke et al., 1999 (Smock - unpublished)
Diptera	Tipulidae	Tipulinae	Tipula abdominalis	Limnophil	Shredders	Burrowing	NA	NA	Intraspecific	Entire ontogeny	NLS	1	DW	TL	4.3	38.1	0.95	2.463	0.133	0.92	36	Benke et al., 1999 (Smock - unpublished)
Diptera	Tipulidae	Tipulinae	Tipula abdominalis	Limnophil	Shredders	Burrowing	Yes	Freezing	Intraspecific	Entire ontogeny	LR	2a	DW	TL	NA	NA	NA	2.36	0.37	0.93	19	Smock, 1980
Diptera	Tipulidae						Yes	Ethanol	Interspecific	Entire ontogeny	LR	2b	DW	HW	0.2	0.8	0.6	1.14	0.65	0.13	22	Methot et al., 2012
Diptera	Tipulidae						Yes	Ethanol	Interspecific	Entire ontogeny	LR	2b	DW	TL	2.32	11.7	0.7	2.44	0.44	0.6	22	Methot et al., 2012
Diptera	Tipulidae						Yes	Formaldehyde	Interspecific	Entire ontogeny	LR	2a	W	TL	NA	NA	NA	0.873	0.143	0.66	NA	Shahbaz-Gahroee et al. 2021
